# Supplementary material for: A Universal Fluorescent Immunochromatography Assay Based on Quantum Dot Nanoparticles for the Rapid Detection of Specific Antibodies against SARS-CoV-2 Nucleocapsid Protein
Source: Int J Mol Sci. 2022 Jun 2;23(11):6225. doi: 10.3390/ijms23116225 (PMC9180975; doi:10.3390/ijms23116225)
Supplement: Supplementary file 1 [file ijms-23-06225-s001.zip]

Archive with 1 entries (1 files):
- ijms-1754731-supplementary.pdf
